# Supplementary material for: Visualisation of time-varying respiratory system elastance in experimental ARDS animal models
Source: BMC Pulm Med. 2014 Mar 2;14:33. doi: 10.1186/1471-2466-14-33 (PMC4016000; doi:10.1186/1471-2466-14-33)
Supplement: Additional file 1 — Subject 1 - Oleic acid ARDS. Subject 2 - Oleic acid ARDS. Subject 3 - Oleic acid ARDS. Subject 4 - Lavage ARDS. Subject 5 - Lavage ARDS. Subject 6 - Lavage ARDS. [file 1471-2466-14-33-S1.zip]

Archive with 6 entries (6 files):
- 6049135541029048_add1.fig
- 6049135541029048_add2.fig
- 6049135541029048_add3.fig
- 6049135541029048_add4.fig
- 6049135541029048_add5.fig
- 6049135541029048_add6.fig
